# Supplementary material for: Radiation causes tissue damage by dysregulating inflammasome–gasdermin D signaling in both host and transplanted cells
Source: PLoS Biol. 2020 Aug 6;18(8):e3000807. doi: 10.1371/journal.pbio.3000807 (PMC7446913; doi:10.1371/journal.pbio.3000807)
Supplement: S1 Data — (XLSX) [file pbio.3000807.s008.xlsx]

## Sheet: Fig 1B Data
BV/TV（%）
WT	WT->WT	Nlpr3-/-->WT
18.1	7.64	8
18.1	6.83	7.09
12	8.57	9.04
14.2		13.05
13.57
16.25
10.25

## Sheet: Fig 1D Data
BV/TV（%）
Nlrp3-/-	WT->Nlrp3-/-	Nlrp3-/-->Nlrp3-/-
11.77	5.15	15.6
15.11	7.16	11.74
16.76	3.35	13.36
12.84	4.28	9.29
26.35	4.51	13.04

## Sheet: Fig 1F Data
N.Oc/BS
Nlrp3-/-	WT->Nlrp3-/-	Nlrp3-/-->Nlrp3-/-
5.76	14.67	6.02
5.22	9.61	9.19
5.77	8.58	7.36
5.37	16.11	8.96
5.35		6.6

## Sheet: Fig 1H Data
BV/TV（%）
Aim2-/-	WT->Aim2-/-	Aim2-/-->Aim2-/-
17.42	6.64	12.19
14.99	6.32	16.67
14.59	7.42	15.46
15.19	8.12	18.25
15.16	6.59	7.5

## Sheet: Fig 1J Data
N.Oc/BS
Aim2-/-	WT->Aim2-/-	Aim2-/-->Aim2-/-
5.12	18.32	5.31
7.29	14.33	12.39
4.47	13.3	5.6
4.87	14.04	9.19
4.45	12.92	9.21

## Sheet: Fig 1L Data
BV/TV（%）
Nlrc4-/-	WT->Nlrc4-/-	Nlrc4-/-->Nlrc4-/-
9.11	5.17	4.46
9.01	3.99	2.33
7.13	1.87	1.76
8.04	2.08	5.92
9.85	1.85	3.56
		1.87

## Sheet: Fig 1N Data
N.Oc/BS
Nlrc4-/-	WT->Nlrc4-/-	Nlrc4-/-->Nlrc4-/-
5.23	9.91	17.97
3.56	13.22	12.55
6.13	8.31	11.62
9.24	9.93	8.72
4.04	9.69	9.48

## Sheet: Fig 2B Data
BV/TV（%）
WT	WT->WT	Gsdmd-/-->WT
14.88	4.11	4.08
21.23	5.08	4.47
18.06	2.54	3.57
15.58	4.92	2.49
14.08

## Sheet: Fig 2D Data
BV/TV（%）
Gsdmd-/-	WT->Gsdmd-/-	Gsdmd-/-->Gsdmd-/-
15.56	1.43	8.53
12.11	0.96	11.34
13.85	3.83	7.59
17.62	6.18	8.65
24.2		15.05
19.17
19.15

## Sheet: Fig 2F Data
N.Oc/BS
Gsdmd-/-	WT->Gsdmd-/-	Gsdmd-/-->Gsdmd-/-
2.32	14.35	9.12
2.32	14.21	5.09
2.51	14.66	6.2
3.11		8.26

[truncated: 33 more sheets: Fig 2G Data, Fig 2I Data, Fig 3E Data, Fig 3F Data, Fig 4A Data, Fig 4E Data, Fig 4G Data, Fig 4I Data, Fig S1B Data, Fig S1D Data, Fig S1F Data, Fig S1H Data, Fig S2A Data, Fig S2B Data, Fig S2C Data, Fig S2D Data, Fig S2E Data, Fig S2F Data, Fig S2G Data, Fig S2H Data …]
